# Supplementary material for: Early cessation of pressure garment therapy results in scar contraction and thickening
Source: PLoS One. 2018 Jun 13;13(6):e0197558. doi: 10.1371/journal.pone.0197558 (PMC5999072; doi:10.1371/journal.pone.0197558)
Supplement: S1 Dataset — (XLSX) [file pone.0197558.s001.xlsx]

## Sheet: Scar Area
Condition	Sample #	% Scar Area Week 1	% Scar Area Week 3	% Scar Area Week 5	% Scar Area Week 11	% Scar Area Week 17	% Scar Area Week 21	% Scar Area Week 25	% Scar Area Week 29
Compression	1	93.4298	105.011	100.797	107.244	131.59	152.407	156.969	213.479
Compression	2	97.418	112.914	115.853	107.324	136.533	161.854	166.247	209.958
Compression	3	113.776	120.1	145.993	181.534	229.67	262.734	286.02	302.638
Compression	4	112.762	124.193	127.67	155.454	186.742	211.847	238.811	272.696
Compression	5	119.752	114.836	97.2089	107.837	132.06	155.33	175.255	201.693
Compression	6	96.6333	100.843	77.8871	97.7813	124.265	132.943	144.39	186.811
Compression	7	98.6153	102.022	94.9283	93.8087	119.065	136.507	163.617	199.289
Compression	8	95.1534	114.652	117.686	133.513	156.573	196.538	232.193	279.987
Control	1	132.621	88.562	75.7546	89.4496	115.803	130.962	149.899	151.424
Control	2	92.2674	77.9631	66.3878	70.2366	83.1548	102.074	111.171	117.071
Control	3	99.4382	80.7505	74.949	75.2001	79.6702	87.3876	91.8155	114.228
Control	4	99.3992	84.5874	70.8693	71.6569	80.8494	92.6352	90.3254	113.77
Control	5	109.058	89.2406	93.6286	83.5309	95.5173	99.8142	140.976	156.77
Control	6	106.709	83.7551	73.6116	67.1567	88.9361	103.152	120.103	121.175
Control	7	131.796	108.86	109.9	115.658	126.565	146.108	167.735	187.805
Control	8	116.932	109.33	109.007	115.595	134.206	165.622	181.457	203.99
Released	1	110.538	109.41	112.071	114.73	170.057	157.768	183.149	177.193
Released	2	103.363	100.858	86.3348	100.376	117.695	114.551	115.108	147.806
Released	3	107.81	96.1472	91.1284	103.358	110.482	110.817	102.984	135.858
Released	4	104.773	107.37	106.435	120.688	143.876	127.056	119.625	157.847
Released	5	99.3527	84.1182	90.5227	94.9357	124.769	122.899	117.876	153.669
Released	6	109.158	106.444	105.663	97.8725	133.818	123.204	115.31	152.852
Released	7	108.885	118.468	124.257	162.217	208.279	217.715	243.695	252.467
Released	8	123.617	124.661	123.748	141.354	154.563	164.305	187.27	205.756

## Sheet: Rz
Condition	Sample #	Rz Week 17 (mm)	Rz Week 29 (mm)
Control	1	0.342558	0.205798
Control	2	0.44913	0.245005
Control	3	0.381347	0.228793
Control	4	0.371677	0.254758
Control	5	0.416883	0.396614
Control	6	0.476643	0.255726
Control	7	0.609723	0.460558
Control	8	0.521806	0.470815
Pressure	1	0.1645	0.0853135
Pressure	2	0.1349	0.131835
Pressure	3	0.158298	0.102825
Pressure	4	0.142777	0.161985
Pressure	5	0.26753	0.104163
Pressure	6	0.159831	0.140817
Pressure	7	0.355354	0.166853
Pressure	8	0.214703	0.191611
Release	1	0.298808	0.422373
Release	2	0.244982	0.185871
Release	3	0.180359	0.446239
Release	4	0.161224	0.270725
Release	5	0.198788	0.179157
Release	6	0.225273	0.190757
Release	7	0.150612	0.280091
Release	8	0.256722	0.284933

## Sheet: Scar Height
Condition	Sample #	Scar Height Week 17 (mm)	Scar Height Week 29 (mm)
Control	1	0.671104	0.813528
Control	2	1.35805	1.03114
Control	3	0.649628	0.894266
Control	4	0.828308	0.825358
Control	5	1.346	-0.285033
Control	6	1.83684	1.84695
Control	7	0.179939	0.739319
Control	8	0.147223	0.645725
Pressure	1	-4.70922	-1.75573
Pressure	2	-4.95436	-3.78302
Pressure	3	-1.74069	-5.26612
Pressure	4	-1.94888	-4.48889
Pressure	5	-2.85217	Mold Warped
Pressure	6	-0.69175	-1.41269
Pressure	7	-1.51396	-4.26577
Release	1	-2.34355	1.78398
Release	2	-2.33836	-1.07877
Release	3	-2.31558	1.05635
Release	4	-2.72919	-2.16618
Release	5	-1.5394	-0.358395
Release	6	-0.425363	0.720639
Release	7	-2.38762	-1.61686
Release	8	-2.92101	-0.664094

## Sheet: Indent
Condition	Sample #	Indent Week 17 (mm)	Indent Week 29 (mm)
Control	1	0.38	0.22
Control	2	0.43	0.44
Control	3	0.425	0.32
Control	4	0.4275	0.48
Control	5	0.45	0.47
Control	6	0.36	0.47
Control	7	0.54	0.485
Control	8	0.595	0.456667
Pressure	1	0.526667	0.57
Pressure	2	0.49	0.53
Pressure	3	0.555	0.55
Pressure	4	0.43	0.535
Pressure	5	0.495	0.583
Pressure	6	0.495	0.61
Pressure	7	0.615	0.56
Pressure	8	0.576667	0.54
Released	1	0.53	0.31
Released	2	0.495	0.33
Released	3	0.57	0.36
Released	4	0.475	Out of Range
Released	5	0.646667	Out of Range
Released	6	0.46	0.26
Released	7	0.56	0.39
Released	8	0.51	0.4875
